# Supplementary material for: The Effects of Periodontal Treatment on Psoriasis: A Systematic Review of Limited Clinical and Preclinical Evidence
Source: J Clin Med. 2026 Mar 22;15(6):2434. doi: 10.3390/jcm15062434 (PMC13028591; doi:10.3390/jcm15062434)
Supplement: Supplementary file 1 [file jcm-15-02434-s001.zip]

Archive with 2 entries (2 files):
- jcm-4177566-supplementary.pdf
- PRISMA_2020_checklist_JCM.pdf
